# Supplementary material for: Cold-Induced DHRS4 Promotes Thermogenesis via Enhanced Fatty Acid β-Oxidation in Porcine Subcutaneous Adipocytes
Source: Animals (Basel). 2025 Apr 22;15(9):1190. doi: 10.3390/ani15091190 (PMC12071078; doi:10.3390/ani15091190)
Supplement: Supplementary file 1 [file animals-15-01190-s001.zip]

Archive with 1 entries (1 files):
- animals-3520977-supplementary.pdf
